# Supplementary material for: Electric Field Assisted Femtosecond Laser Preparation of Au@TiO2 Composites with Controlled Morphology and Crystallinity for Photocatalytic Degradation
Source: Materials (Basel). 2021 Jul 8;14(14):3816. doi: 10.3390/ma14143816 (PMC8303837; doi:10.3390/ma14143816)
Supplement: Supplementary file 1 [file materials-14-03816-s001.zip]

Archive with 1 entries (1 files):
- materials-1269730-supplementary.pdf
